# Supplementary material for: Phasor field diffraction based reconstruction for fast non-line-of-sight imaging systems
Source: Nat Commun. 2020 Apr 2;11:1645. doi: 10.1038/s41467-020-15157-4 (PMC7118131; doi:10.1038/s41467-020-15157-4)
Supplement: Supplementary file 3 — Source Data - Code and Sample Dataset [file 41467_2020_15157_MOESM3_ESM.zip]

Archive with 17 entries (14 files):
- nlos_rsd_fast/
- nlos_rsd_fast/readme
- nlos_rsd_fast/main_focusing_disjoint_largeFOV.m
- nlos_rsd_fast/main_focusing.m
- nlos_rsd_fast/generate_fourierDhist.m
- nlos_rsd_fast/input/
- nlos_rsd_fast/input/shelf_targets_lighton_1.5.mat
- nlos_rsd_fast/input/resolutionbar_1.5.mat
- nlos_rsd_fast/input/officescene_corrected_20ms_3.mat
- nlos_rsd_fast/input/officescene_corrected_10ms_3.mat
- nlos_rsd_fast/input/officescene_corrected_5ms_3.mat
- nlos_rsd_fast/input/officescene_corrected_1ms_3.mat
- nlos_rsd_fast/input/officescene_3.mat
- nlos_rsd_fast/input/NLOSletter_1.5.mat
- nlos_rsd_fast/input/letter44i_1.5.mat
- nlos_rsd_fast/input/letter4_1.5.mat
- nlos_rsd_fast/tdata/
