# Supplementary material for: Phasor field diffraction based reconstruction for fast non-line-of-sight imaging systems
Source: Nat Commun. 2020 Apr 2;11:1645. doi: 10.1038/s41467-020-15157-4 (PMC7118131; doi:10.1038/s41467-020-15157-4)
Supplement: Supplementary file 3 — Source Data - Code and Sample Dataset [file 41467_2020_15157_MOESM3_ESM.zip › nlos_rsd_fast/readme]

***********************************************
This is the released code for paper: 
Phasor Field Diffraction Based Reconstruction for Fast Non-Line-of-Sight Imaging Systems, Xiaochun Liu, Sebastian Bauer, Andreas Velten, Nature communications 2020.
The code is under GNU General Public License (GNU GPL, GPL).
***********************************************
***********************************************

_______________________________________________
This folder contains 3 scripts:
1. generate_fourierDhist.m
2. main_focusing.m
3. main_focusing_disjoint_largeFOV.m


Specifically, those 3 scripts can be viewd into three categories:
	Two separate scripts for our proposed fast reconstruction, 
		1. main_focusing.m
		proposed method without spatial disjoint, used for small field of view scenario
		2. main_focusing_disjoint_largeFOV.m
		proposed method with spatial disjoint method, used for large field of view scenarios, such as officescene

	One script for the Fourier domain histogram data generation:  		
		1. generate_fourierDhist.m : 
		calculate FDH from captured time domain histogram. It uses time binning data from tdata folder
_______________________________________________
There are two folders:
1. ./tdata/: raw captured spatial temporal measurements
2. ./input/: input for the reconstruction, store Fourier domain histogram used for fast reconstructions

'./tdata/' can be download from https://biostat.wisc.edu/~compoptics/

_______________________________________________
One might also interested to try proposed method on different dataset.
Our proposed fast reconstruction method requires Fourier domain wavefront, 
This Fourier domain wavefront can be either sampled directly from hardware by modifying the photon binning code, 
or run script 'generate_fourierDhist.m' on the captured calibrated time binning cube.

With Fourier domain wavefront, one can run proposed methods directly 'main_focusing.m' or 'main_focusing_disjoint_largeFOV.m'

More questions regarding to code please email Xiaochun Liu (xliu669@wisc.edu, www.xiaochunliu.com) 


***********************************************
The easiest way to run the scripts across each method is to change the variable "id" from 1 to 10.
Since FDH can be captured directly from the hardware, the memory load needs for storing the time domain histogram are excluded.
***********************************************
***********************************************
