# Supplementary material for: Phasor field diffraction based reconstruction for fast non-line-of-sight imaging systems
Source: Nat Commun. 2020 Apr 2;11:1645. doi: 10.1038/s41467-020-15157-4 (PMC7118131; doi:10.1038/s41467-020-15157-4)
Supplement: Supplementary file 4 — Source Data - Supp Fig 5 [file 41467_2020_15157_MOESM4_ESM.xlsx]

## Sheet: Sheet1
LCT	FK	Proposed
0.96	0.944	0.928
1.016	1.084	0.984
1.084	0.924	1.02
1.032	0.928	0.976
0.996	0.976	1.016
0.976	0.928	1.028
0.984	0.904	0.968
0.944	0.968	0.936
1.02	1.028	0.96
0.984	0.968	0.96
0.976	1.088	1.012
1.084	1.028	0.968
0.968	0.956	0.936
1.02	1.012	1.088
1.016	0.936	0.984
0.936	0.936	1.028
0.976	0.944	1.02
1.084	0.968	0.944
0.94	0.944	0.94
0.928	0.884	1.028
1.012	0.968	0.928
0.94	1.084	0.952
1.02	0.968	40.8
0.984	0.968	42.604
0.924	0.928	57.496
0.984	0.936	41.296
0.928	1.012	63.432
17.448	0.928	92.844
42.176	0.98	113.128
47.056	1.016	123.284
0.924	41.992	125.504
53.236	42.78	127.796
88.544	57.496	160.284
93.276	49.264	186.288
123.084	64.66	223.82
125.188	93.284	250.636
126.228	115.824	273.896
135.728	123.484	302.748
171.008	125.56	318.216
201.58	127.612	379.5
237.368	159.416	399.3
263.832	186.552	422.528
274.132	216.848	449.76
307.14	243.812	462.86
350.628	266.92	474.252
393.14	300.42	486.044
402.348	310.376	497.664
428.504	371.552	504.8
449.98	390.456	508.208
462.372	412.744	513.74
471.252	439.724	526.38
482.184	453.14	557.384
492.948	464.764	580.98
498.6	475.116	594.548
503.504	489.044	612.184
507.716	496.196	624.392
521.52	501.924	627.34
542.888	504.456	629.38
573.62	519.632	647.348
591.024	526.632	671.5
609.696	567.756	683.12
622.34	585.624	693.992
626.2	601.676	704.968
628.332	612.56	715.956
640.804	622.896	748.248
660.588	625.14	902.788
699.372	633.772	726.272
738.496	652.98	733.972
779.756	687.252	734.028
820.812	735.808	734.06
864.08	790.076	734.06
909.012	844.34	733.976
954.388	896.164	733.964
1007.97	944.884	742.264
1068.59	997.428	743.224
1129.22	1058.24	743.08
1779.65	1118.67	743.124
2597.45	1543.38	743.068
3782.7	2724.69	743.108
5093.13	3529.68	743.116
6443.51	4817.54	743.1
6977.55	6194.8	743.068
6977.71	6959.65	743.064
6977.55	6959.69	743.528
6977.64	6959.6	743.488
7765.02	6959.62	743.496
7862	7742.77	743.528
7934.89	7810.33	743.52
973.196	7976.81	743.528
1911.21	4088.19	743.576
3162.45	979.44	743.496
4380.4	2006.93	743.52
5620.82	3225.81	743.488
6922.01	4420.68	743.5
8022.38	5730.95	743.492
8764.45	7043.06	743.572
9494.44	7745.26	743.572
9852.06	7745.22	743.588
11001.8	7745.22	743.52
11949.5	7745.38	743.588
11949.5	7948.82	743.576
10436.8	8070.91	743.564
9852.55	8614.56	743.592
9853.51	9509.14	743.636
9854.64	10391.5	743.564
9854.71	11260	743.644
9854.72	12123.5	743.712
9854.72	12469.5	743.644
8459.01	12469.4	743.652
4381.99	12469.5	743.636
5339.85	12469.7	743.584
6288.08	12469.6	743.592
7242.75	12469.7	743.636
7764.09	12469.6	743.564
7764.24	12469.7	743.652
7764.09	12469.6	743.708
7764.1	12469.6	743.684
7764.18	12469.6	743.592
7764.14	12469.6	743.708
7764.42	12469.6	743.592
7764.39	12469.6	743.556
7764.4	12469.6	743.636
7764.36	12469.6	743.592
7764.4	12469.6	743.712
7764.36	12469.6	743.708
7764.36	12469.7	743.584
7764.46	12469.6	743.56
7764.35	12469.7	743.564
7764.36	11945.4	743.652
7764.36	11945.4	743.608
7764.41	11945.5	743.564
7764.41	11945.5	743.564
7764.37	11945.4	743.596
7934.77	11945.5	743.6
8245.12	11945.4	743.636
8555.46	11945.4	743.692
8866.24	12145.7	743.6
9177.42	12882.8	743.592
9487.45	13623	743.64
9798.48	14252.5	743.652
10108	14769.1	743.56
10418.4	15284.6	743.64
10729	15801.8	743.64
11039.7	14549.6	743.6
11349.9	14043.2	743.608
11659.6	14043.2	743.636
11965	14043.2	743.584
11966.8	14043.3	743.524
12248.4	14043.3	743.592
12461.8	14043.2	743.652
12494.6	14071.9	743.592
12521.9	14164.1	743.6
12818.9	14256	743.712
13698.9	14348.5	743.7
14572.5	14439.2	743.652
15456.1	14530.8	743.584
16356.7	14621.9	743.584
16688.8	14713	743.584
16688.9	14804.5	743.6
16688.9	14895.7	743.708
16688.9	14986.4	743.712
16688.9	15076.5	743.708
16688.8	15166	743.548
16688.8	15254.7	743.568
16688.9	15343.5	743.548
16688.8	15432.1	743.552
16688.9	15523.1	743.56
16688.9	15614.7	743.708
16688.8	15705.6	743.604
16688.8	15798.1	743.564
16688.8	15890	743.576
16688.9	15974.4	743.6
16688.9	16052.3	743.584
16688.9	16131.2	743.592
16688.8	16207.3	743.568
16689	16283.4	743.64
16689	16358.7	743.644
16688.9	16445	743.548
16688.9	16534.3	743.552
16688.9	16624.3	743.608
16688.8	16714.1	743.56
16688.9	16803.9	743.712
16688.9	16893.6	743.552
16689	16982.9	743.712
16689	17072.8	743.552
16688.9	17162.5	743.712
16689.3	17252	743.552
16689.3	17343.6	743.548
16689.3	17434.9	743.644
16689.4	17526.5	743.584
16689.3	17618.1	743.52
16689.3	17709.7	743.564
16689.4	17801	743.64
16689.4	17893.1	743.636
16689.3	17985	743.552
16689.4	18076.3	743.568
16689.3	18168.3	743.584
16689.3	18280.4	743.592
16689.4	18452.3	743.6
16689.3	18500.1	743.552
16689.3	18500.2	743.6
16689.4	18500.1	743.568
16689.3	18500.2	743.568
16689.3	18617.1	743.592
16689.3	18919.2	743.548
16689.3	19223.3	743.552
16689.3	19527.4	743.564
16689.3	19834.6	743.56
16689.3	20117.4	743.592
16689.4	20418.4	743.592
16689.3	20713.8	743.584
16689.4	21015.5	743.592
16689.4	21302.7	743.548
16771.4	21599	743.6
17072.4	21898.3	743.568
17372.5	22186.7	743.708
17671.7	22486.3	743.556
17971.5	22694.3	743.548
18269.5	22743.6	743.64
18568.5	22816.5	743.64
18866.3	20215.3	743.712
19166.1	16311.8	743.708
19467.1	16651.3	743.652
19768.1	17013.7	743.568
20068.2	17349.2	743.6
20366.4	17708.8	743.592
20665.1	18068.7	743.652
19448.5	18425.8	743.548
14612.5	18500.3	743.652
13341.6	18500.4	743.592
13103.4	18500.4	743.644
13281.5	16248.1	743.64
13246.7	16141.1	743.64
13283.7	16141.1	743.712
9661.33	16141.1	743.568
972.06	16575.2	743.584
988.64	17312.7	743.56
993.04	18050	743.644
995.032	18615.9	743.6
998.416	19135.2	743.548
1003.99	19654.1	743.644
1018.18	20167.9	743.592
1018.21	18238.1	743.6
1022.48	18238.3	743.712
1022.47	18238.1	743.568
1026.65	18238.2	743.56
1043.38	16141.1	761.476
1045.38	16140.9	777.496
1060.86	16141	781.884
1084.37	16141	785.624
1131.68	16141	843.024
1136.57	16141	848.856
1133.67	16141.1	865.484
1145.04	16141	883
1148.51	16141.5	889.908
887.488	16141.5	889.992
902.792	16141.6	890.048
912.812	16141.6	891.848
932.184	16141.5	892.056
951.124	16141.6	892.276
955.296	16141.5	892.232
958.784	16141.5	892.276
959.592	16141.5	892.232
960.88	16141.5	892.404
960.82	16141.4	892.404
960.876	16141.5	892.7
961.08	16141.5	892.732
961.156	16141.5	892.788
961.216	16141.6	892.788
961.2	16141.5	893.216
961.192	16141.5	884.08
961.056	16141.5	898.42
961.032	16141.5	893.252
961.064	16141.5	893.088
961.224	16141.5	893.104
961.032	16141.5	893.136
960.944	16141.6	893.148
960.992	16141.5	893.244
961.612	16141.5	893.104
949	16141.5	893.176
948.192	16141.6	893.288
948.272	16141.6	893.22
948.184	16141.6	888.5
948.224	16223	0.944
948.224	16525.6	1.028
948.18	16828.7	0.984
948.192	17128.4	1.084
948.224	17428.5	0.984
948.224	17728.9	1.084
948.328	18032.1	0.94
944.812	16605.6	0.924
1.012	14367.8	0.924
0.984	14569.3	1.012
0.972	11724.8	1.016
0.916	951.096	1.08
1.016	968.764	0.944
0.968	975.256	0.944
1.012	978.168	1.084
1.012	980.648	1.012
1.02	991.144	0.94
0.928	1004.72	0.968
0.928	1004.76	0.984
1.016	1008.93	0.968
1.016	1013.2	0.984
0.968	1015.02
1.088	1031.61
1.02	1033.54
0.94	1067.58
1.02	1108.58
1.088	1112.92
0.984	1123.46
1.028	1115.94
1.088	1126.42
0.976	865.844
0.96	870.892
1.016	882.096
0.96	894.652
0.94	919.38
	933.584
	938.376
	939.892
	942.684
	944.8
	945.028
	945.224
	945.324
	945.384
	945.72
	945.668
	945.636
	945.64
	945.52
	945.572
	945.772
	945.384
	945.388
	945.384
	945.4
	945.604
	933.396
	932.484
	932.408
	932.44
	932.492
	932.488
	932.432
	932.484
	932.408
	932.404
	932.544
	928.944
	0.944
	0.976
	1.02
	0.936
	0.936
	1.012
	1.012
	0.968
	0.928
	1.028
	1.016
	0.968
	0.968
	0.96
	1.084
	1.016
	0.984
	0.976
	0.984
	0.944
	0.94
	0.976
	1.084
	1.028
	0.968
	0.968
	0.94
